# Supplementary material for: Evaluation of a Novel Method for Temporary Eyebrow Lifting Using Polydioxanone Threads: Preliminary Findings
Source: J Clin Med. 2025 Jan 14;14(2):490. doi: 10.3390/jcm14020490 (PMC11766164; doi:10.3390/jcm14020490)
Supplement: Supplementary file 1 [file jcm-14-00490-s001.zip]

Archive with 1 entries (1 files):
- jcm-3282398-supplementary-video S1.mp4
